# Supplementary material for: (3R,5S)-5(3)-Carb­oxy-3,4,5,6-tetra­hydro-2H-1,4-thia­zin-4-ium-3(5)-carboxyl­ate
Source: Acta Crystallogr Sect E Struct Rep Online. 2008 Feb 27;64(Pt 3):o636. doi: 10.1107/S1600536808005151 (PMC2960813; doi:10.1107/S1600536808005151)
Supplement: Supplementary file 2 [file e-64-0o636-Isup2.hkl]

#
# h,k,l, Fc-squared, Fo-squared, sigma(Fo-squared) and status flag
#
data_I
_shelx_title '  THTC'
_shelx_refln_list_code          4
_shelx_F_calc_maximum       81.80
_exptl_crystal_F_000       400.00
_reflns_d_resolution_high  0.7110
 
loop_
 _symmetry_equiv_pos_as_xyz
 'x, y, z'
 '-x, -y, z+1/2'
 'x+1/2, -y+1/2, -z'
 '-x+1/2, y+1/2, -z+1/2'
 '-x, -y, -z'
 'x, y, -z-1/2'
 '-x-1/2, y-1/2, z'
 'x-1/2, -y-1/2, z-1/2'
 
_cell_length_a     6.1641
_cell_length_b     9.3230
_cell_length_c    12.7600
_cell_angle_alpha  90.000
_cell_angle_beta   90.000
_cell_angle_gamma  90.000
 
_shelx_F_squared_multiplier     1.000
 
loop_
 _refln_index_h
 _refln_index_k
 _refln_index_l
 _refln_F_squared_calc
 _refln_F_squared_meas
 _refln_F_squared_sigma
 _refln_observed_status
   4   0   0      984.05     1097.19     13.82 o
   6   0   0      692.60      667.78     10.27 o
   8   0   0      649.86      649.42     10.13 o
   1   1   0     1492.79     1524.38      7.76 o
   4   1   0     4469.72     4622.83     28.37 o
   5   1   0      104.48      101.69      2.10 o
   6   1   0     1170.89     1113.71     14.92 o
   7   1   0      115.32      122.72      2.64 o
   8   1   0      105.85       88.52      2.43 o
   0   2   0     1273.44     1304.61      7.89 o
   1   2   0       90.50       98.47      1.81 o
   2   2   0      269.65      343.40      5.78 o
   3   2   0       84.43      105.94      2.15 o
   4   2   0        0.04        2.57      0.96 o
   5   2   0        0.92        5.45      1.07 o
   6   2   0       15.57       14.71      1.37 o
   7   2   0        0.87        1.80      1.39 o
   8   2   0       11.22        9.21      1.66 o
   1   3   0      368.63      329.01      5.69 o
   2   3   0      757.73      831.85     11.00 o
   3   3   0      164.81      169.13      2.84 o
   4   3   0      148.30      182.57      3.22 o
   5   3   0       19.96       14.78      1.22 o
   6   3   0        9.35        8.13      1.25 o
   7   3   0        2.93        5.09      1.43 o
   8   3   0       65.30       72.50      2.37 o
   0   4   0     2828.02     3098.80     17.70 o
   1   4   0      374.17      438.00      7.07 o
   2   4   0     1938.31     2119.65     16.47 o
   3   4   0      159.58      174.60      3.15 o
   4   4   0       87.44       90.97      1.90 o
   5   4   0       33.60       40.81      1.40 o
   6   4   0        9.80       13.59      1.39 o
   7   4   0      263.11      270.04      4.57 o
   8   4   0       50.68       51.31      2.14 o
   1   5   0       11.36       19.94      0.89 o
   2   5   0      851.28      880.39     11.79 o
   4   5   0     1541.22     1638.30     19.30 o
   5   5   0        2.16        4.44      1.17 o
   6   5   0      945.43      948.58     12.85 o
   7   5   0        4.71        2.79      1.53 o
   8   5   0      289.12      282.25      4.67 o
   0   6   0     5579.45     5939.36     30.63 o
   1   6   0        6.65        6.47      0.91 o
   2   6   0     2978.16     3114.30     24.40 o
   3   6   0       16.15       13.81      1.11 o
   4   6   0      317.01      315.92      5.30 o
   5   6   0        8.72        5.09      1.30 o
   6   6   0        7.48       12.37      1.47 o
   1   7   0      113.06       98.71      1.97 o
   2   7   0       48.82       37.27      1.33 o
   3   7   0        0.89        3.71      1.11 o
   4   7   0       34.25       28.57      1.49 o
   5   7   0       72.62       74.37      2.06 o
   6   7   0        1.29        4.23      1.51 o
   7   7   0       26.02       31.85      2.02 o
   0   8   0     2966.52     2914.68     26.82 o
   1   8   0       66.41       60.36      1.54 o
   2   8   0     1278.91     1195.05     17.86 o
   3   8   0      184.79      174.60      3.15 o
   5   8   0      176.89      160.71      3.02 o
   6   8   0      218.64      235.01      4.26 o
   1   9   0      771.07      768.63     12.39 o
   2   9   0       96.63       88.62      1.96 o
   3   9   0      150.04      153.98      2.96 o
   4   9   0      154.55      140.96      2.83 o
   5   9   0       17.64       19.37      1.66 o
   6   9   0       55.59       56.12      2.23 o
   0  10   0      201.11      216.50      4.09 o
   2  10   0      149.87      167.72      3.22 o
   3  10   0        0.16        2.79      1.39 o
   4  10   0       63.37       68.00      2.13 o
   5  10   0       10.88       14.10      1.72 o
   1  11   0       73.01       66.78      2.03 o
   4  11   0        8.71        9.12      1.74 o
   1  12   0       12.36       11.24      1.61 o
   2  12   0        0.48        2.31      1.54 o
   3  12   0       31.66       34.13      1.97 o
   1  13   0       21.03       23.22      1.87 o
   1   0   1        0.57        1.09      0.27 o
   3   0   1       19.76       13.04      0.83 o
   5   0   1       70.19       60.67      1.55 o
   7   0   1       45.65       49.48      1.89 o
   1   1   1     3491.64     3370.07     12.69 o
   2   1   1     2344.29     2370.07     16.06 o
   3   1   1        7.11       16.19      0.84 o
   4   1   1     1636.61     1596.51     15.24 o
   5   1   1      130.90      119.48      2.39 o
   6   1   1      509.30      482.10      7.55 o
   7   1   1       84.64       85.46      2.17 o
   8   1   1       64.18       63.38      2.21 o
   0   2   1      632.51      684.21      6.86 o
   1   2   1     1307.56     1262.25     10.73 o
   2   2   1     1384.77     1353.87     12.28 o
   3   2   1     1977.83     2026.92     16.10 o
   4   2   1      303.37      285.53      4.53 o
   5   2   1      746.92      735.66     11.05 o
   6   2   1       55.12       46.93      1.63 o
   7   2   1       66.27       63.57      1.95 o
   8   2   1       10.68        6.93      1.30 o
   1   3   1      491.49      454.84      6.74 o
   2   3   1      491.55      498.82      7.72 o
   3   3   1      225.28      234.55      3.65 o
   4   3   1      284.30      285.43      4.70 o
   5   3   1        7.93        5.64      1.09 o
   6   3   1       28.16       29.64      1.46 o
   7   3   1       26.80       33.95      1.74 o
   8   3   1        4.88        6.27      1.64 o
   0   4   1     1421.70     1648.37     12.91 o
   1   4   1        6.08        9.24      0.76 o
   2   4   1      778.53      819.18     10.81 o
   3   4   1       13.00       17.83      1.01 o
   4   4   1      130.98      138.61      2.69 o
   5   4   1        3.33        3.66      1.15 o
   6   4   1        2.14        3.68      1.28 o
   7   4   1        0.07        1.31      1.43 o
   8   4   1       20.07       28.52      1.91 o
   1   5   1      116.21       92.21      1.81 o
   2   5   1      300.15      294.74      5.12 o
   3   5   1       89.46       93.16      1.92 o
   4   5   1      150.16      139.43      2.58 o
   5   5   1       32.61       37.09      1.45 o
   6   5   1        2.25        4.73      1.39 o
   7   5   1        0.25        0.22      2.49 o
   8   5   1       17.09       16.84      1.92 o
   0   6   1      907.25      879.80     12.38 o
   1   6   1      162.73      149.21      2.67 o
   2   6   1      580.66      590.32      9.08 o
   3   6   1      295.45      248.13      4.07 o
   4   6   1      262.37      275.78      4.62 o
   5   6   1      133.48      119.76      2.39 o
   6   6   1       11.48       14.67      1.52 o
   7   6   1        1.52        2.89      1.59 o
   1   7   1       10.89       14.88      1.07 o
   2   7   1      725.81      664.60     10.40 o
   3   7   1       43.66       51.45      1.50 o
   4   7   1     1013.82      977.88     14.29 o
   5   7   1       35.96       38.25      1.66 o
   6   7   1      445.97      445.10      6.92 o
   7   7   1        2.75        1.88      1.63 o
   0   8   1       65.83       58.30      1.52 o
   1   8   1       15.90       14.67      1.16 o
   2   8   1       53.58       51.21      1.56 o
   3   8   1      108.95      115.88      2.35 o
   4   8   1       29.08       28.09      1.53 o
   5   8   1      112.25      113.86      2.33 o
   6   8   1        1.77        2.22      1.71 o
   1   9   1      280.05      262.03      4.50 o
   2   9   1      130.72      125.15      2.56 o
   3   9   1        8.59        6.83      1.40 o
   4   9   1      188.05      183.38      3.50 o
   5   9   1       53.06       58.14      2.12 o
   6   9   1       63.00       70.56      2.34 o
   0  10   1        2.02        3.02      1.21 o
   1  10   1      100.86       93.64      2.08 o
   2  10   1        5.04        6.83      1.35 o
   3  10   1      521.35      500.38      7.78 o
   4  10   1       52.76       54.56      2.05 o
   5  10   1      311.48      304.89      5.03 o
   1  11   1      171.12      169.44      3.18 o
   2  11   1      172.53      164.95      3.27 o
   3  11   1       76.52       78.27      2.29 o
   4  11   1      251.84      249.07      4.23 o
   0  12   1      643.30      638.58     10.04 o
   1  12   1        2.32        2.73      1.58 o
   2  12   1      372.59      371.23      6.13 o
   3  12   1        7.37        7.33      1.67 o
   1  13   1       29.71       29.00      1.90 o
   0   0   2       86.42      118.57      1.73 o
   2   0   2      355.88      441.04      6.43 o
   4   0   2       83.33       90.97      1.90 o
   6   0   2       43.63       48.37      1.59 o
   8   0   2       13.49       19.46      1.84 o
   1   1   2     6565.58     6641.98     40.49 o
   2   1   2      188.00      217.73      3.81 o
   3   1   2     1021.56     1101.28     11.87 o
   4   1   2      151.61      177.05      3.25 o
   5   1   2        4.00        4.91      1.08 o
   6   1   2       39.69       38.99      1.53 o
   7   1   2       71.59       80.34      2.10 o
   8   1   2        9.59        8.36      1.68 o
   0   2   2     3537.79     4048.38     19.60 o
   1   2   2      222.07      228.17      3.66 o
   2   2   2     1730.12     1866.43     13.74 o
   3   2   2      708.62      725.35     10.17 o
   4   2   2      216.61      227.25      3.98 o
   5   2   2      460.07      456.28      7.00 o
   6   2   2        2.09        4.50      1.20 o
   7   2   2      121.18      120.96      2.69 o
   8   2   2       46.28       47.29      2.09 o
   1   3   2      487.79      504.29      7.18 o
   2   3   2      312.03      299.05      4.74 o
   3   3   2      135.15      133.97      2.30 o
   4   3   2      533.80      518.54      7.47 o
   5   3   2       12.95       12.09      1.21 o
   6   3   2      351.07      339.47      5.49 o
   8   3   2       98.56      101.39      2.60 o
   0   4   2      722.78      792.50      9.51 o
   1   4   2       96.37       95.28      1.94 o
   2   4   2      222.90      217.32      3.66 o
   3   4   2      581.99      553.26      8.18 o
   4   4   2       26.16       30.95      1.27 o
   5   4   2      513.63      470.61      7.33 o
   6   4   2        0.03        1.75      1.21 o
   7   4   2      234.94      236.69      4.13 o
   8   4   2        0.60        2.19      1.62 o
   1   5   2      591.13      603.08      9.66 o
   2   5   2        3.62        5.24      0.86 o
   3   5   2      171.15      161.22      2.90 o
   4   5   2       16.93       17.62      1.21 o
   5   5   2       19.67       17.91      1.35 o
   6   5   2       41.42       41.38      1.73 o
   7   5   2        0.22        0.10      2.80 o
   0   6   2       85.73      114.07      2.23 o
   1   6   2       71.84       74.71      1.60 o
   2   6   2       25.39       27.70      1.15 o
   3   6   2      308.54      309.77      5.07 o
   4   6   2        2.86        3.23      1.11 o
   5   6   2      242.16      249.86      4.08 o
   6   6   2        2.97        4.69      1.42 o
   7   6   2       63.32       66.53      2.19 o
   1   7   2     1057.00     1075.25     15.31 o
   2   7   2      191.96      184.40      3.37 o
   3   7   2      242.79      249.23      4.08 o
   4   7   2      241.74      222.54      3.85 o
   6   7   2       92.23       87.78      2.33 o
   7   7   2       43.94       50.04      2.25 o
   0   8   2      927.58      919.74     15.37 o
   1   8   2        5.30        3.53      1.29 o
   2   8   2      488.32      465.45      7.50 o
   3   8   2       15.02       15.64      1.34 o
   4   8   2       36.32       37.64      1.65 o
   5   8   2       11.95       12.30      1.53 o
   6   8   2       12.43       14.75      1.65 o
   1   9   2     1245.65     1186.48     19.03 o
   2   9   2        0.40        1.88      1.17 o
   3   9   2      364.13      355.21      5.99 o
   5   9   2        3.69        3.20      1.50 o
   0  10   2      206.57      208.39      3.87 o
   1  10   2       48.24       44.84      1.70 o
   2  10   2      129.64      131.98      2.69 o
   3  10   2      240.31      228.05      4.05 o
   4  10   2       22.48       23.75      1.69 o
   5  10   2      220.68      215.04      3.79 o
   1  11   2        5.35        5.40      1.39 o
   2  11   2        5.87        5.28      1.47 o
   4  11   2       23.87       24.33      1.91 o
   0  12   2       75.90       73.94      2.22 o
   1  12   2        0.79        1.89      1.47 o
   2  12   2       50.46       44.27      2.09 o
   3  12   2        7.44        8.33      1.75 o
   1   0   3      325.91      316.48      4.95 o
   3   0   3     1190.08     1236.27     12.58 o
   5   0   3      835.65      835.87     11.49 o
   7   0   3      247.38      248.76      4.07 o
   1   1   3      781.89      824.19      8.27 o
   2   1   3       56.98       67.80      1.54 o
   3   1   3       65.70       72.89      1.53 o
   4   1   3        0.19        2.37      0.92 o
   5   1   3        8.83       10.25      1.16 o
   6   1   3       34.90       33.80      1.54 o
   7   1   3       40.41       43.19      1.83 o
   8   1   3       19.21       20.46      1.82 o
   0   2   3       52.24       46.59      1.23 o
   1   2   3      148.39      154.43      2.77 o
   2   2   3       25.49       35.65      1.15 o
   3   2   3      772.07      753.17     10.52 o
   4   2   3       16.47       19.09      1.11 o
   5   2   3      565.28      550.84      8.39 o
   6   2   3       25.17       23.15      1.46 o
   7   2   3      224.07      234.92      4.11 o
   8   2   3        8.38        9.42      1.71 o
   2   3   3        6.67        7.07      0.77 o
   3   3   3     2056.28     2114.16     18.27 o
   4   3   3       68.82       83.46      1.82 o
   5   3   3       39.60       39.68      1.44 o
   6   3   3       77.81       76.70      1.91 o
   7   3   3       55.45       65.16      2.01 o
   8   3   3       29.55       27.15      1.92 o
   0   4   3      304.94      277.60      4.63 o
   1   4   3       30.01       30.00      0.93 o
   2   4   3      204.26      190.93      3.16 o
   3   4   3      123.47      118.79      2.17 o
   4   4   3       27.20       26.74      1.23 o
   5   4   3       61.05       56.86      1.65 o
   6   4   3       15.33       16.51      1.41 o
   7   4   3       17.02       17.08      1.64 o
   8   4   3       49.13       52.10      2.15 o
   1   5   3     1495.62     1568.53     15.74 o
   2   5   3        9.16       10.46      0.96 o
   3   5   3      322.92      327.68      5.04 o
   4   5   3        0.36        2.85      1.11 o
   5   5   3        0.21        2.25      1.16 o
   6   5   3       15.22       16.43      1.53 o
   7   5   3       37.34       42.74      1.95 o
   0   6   3      156.13      177.77      3.31 o
   1   6   3        5.10        6.13      0.94 o
   2   6   3       93.78       91.25      2.05 o
   3   6   3       67.83       65.16      1.52 o
   4   6   3        1.28        0.89      1.11 o
   5   6   3       82.04       75.75      1.90 o
   6   6   3        9.99       12.58      1.52 o
   7   6   3       57.51       56.86      2.17 o
   1   7   3      893.56      875.57     14.11 o
   2   7   3       12.71       15.25      1.19 o
   3   7   3      214.82      221.80      3.85 o
   4   7   3        0.94        0.95      1.16 o
   6   7   3        2.64        4.91      1.50 o
   7   7   3       43.85       47.40      2.19 o
   0   8   3      351.74      345.36      5.72 o
   1   8   3      212.53      194.30      3.41 o
   2   8   3      206.01      199.40      3.51 o
   3   8   3      982.22      938.21     14.00 o
   4   8   3       38.66       35.77      1.66 o
   5   8   3      816.19      777.47     11.63 o
   1   9   3     1036.01      987.65     14.24 o
   2   9   3       65.39       62.39      1.73 o
   3   9   3      251.76      247.98      4.38 o
   4   9   3      135.54      133.62      2.53 o
   6   9   3       97.91      101.09      2.60 o
   0  10   3       36.14       43.06      1.70 o
   1  10   3        0.34        1.35      1.22 o
   2  10   3       12.66       13.37      1.48 o
   3  10   3        2.09        2.65      1.42 o
   4  10   3        0.89        2.37      1.44 o
   5  10   3        8.53        9.79      1.71 o
   1  11   3      267.26      268.50      4.56 o
   2  11   3       30.71       26.10      1.73 o
   3  11   3       84.98       85.74      2.39 o
   4  11   3       60.61       55.75      2.23 o
   0  12   3      125.46      119.98      2.61 o
   1  12   3        6.80        5.80      1.59 o
   2  12   3       76.72       75.88      2.25 o
   3  12   3       30.69       30.84      1.99 o
   0   0   4     1056.70      961.29     10.66 o
   2   0   4     2023.99     1843.15     18.51 o
   4   0   4      585.95      582.14      8.87 o
   6   0   4       96.09       86.75      1.94 o
   8   0   4       25.83       30.51      1.92 o
   1   1   4      366.03      385.57      6.16 o
   2   1   4      437.58      414.33      6.23 o
   3   1   4      568.17      570.69      8.40 o
   4   1   4      509.58      482.67      6.98 o
   5   1   4      154.62      136.74      2.63 o
   6   1   4      269.20      256.88      4.30 o
   7   1   4        2.39        1.13      1.46 o
   8   1   4       82.55       82.46      2.40 o
   0   2   4      943.16     1188.81     12.19 o
   1   2   4      121.77      121.05      2.34 o
   2   2   4      335.10      358.40      5.64 o
   3   2   4      429.57      423.24      6.25 o
   4   2   4       11.26       12.86      1.09 o
   5   2   4      274.64      265.91      4.47 o
   6   2   4        0.23        2.28      1.22 o
   7   2   4       74.40       78.71      2.17 o
   1   3   4     1061.74     1091.47     12.21 o
   2   3   4      174.96      167.79      2.96 o
   3   3   4       80.90       83.27      1.81 o
   4   3   4       98.78       87.68      1.86 o
   5   3   4       10.93       11.04      1.23 o
   6   3   4        5.30        7.01      1.33 o
   7   3   4       48.79       53.18      1.96 o
   8   3   4       11.30       12.02      1.72 o
   0   4   4     1973.07     2070.08     16.27 o
   1   4   4     1078.30     1062.59     12.31 o
   2   4   4      655.02      686.76     10.57 o
   3   4   4     2610.75     2528.28     21.98 o
   4   4   4       95.98      104.82      2.24 o
   5   4   4     1242.08     1156.22     18.24 o
   6   4   4        4.67        4.19      1.37 o
   7   4   4      112.04      111.12      2.51 o
   8   4   4       16.20       14.18      1.87 o
   1   5   4      649.89      691.97     10.98 o
   2   5   4     1243.87     1177.80     15.00 o
   3   5   4      124.55      138.61      2.57 o
   4   5   4     1428.17     1363.39     19.08 o
   5   5   4        1.82        2.50      1.21 o
   6   5   4      463.68      436.75      6.64 o
   7   5   4       27.93       31.18      1.83 o
   0   6   4      632.26      620.88      8.91 o
   1   6   4       22.57       20.82      1.09 o
   2   6   4      403.12      414.82      6.48 o
   3   6   4      135.35      131.91      2.51 o
   4   6   4       91.36       96.45      2.05 o
   5   6   4      129.43      129.07      2.48 o
   6   6   4        0.45        2.22      1.44 o
   7   6   4       58.41       62.46      2.28 o
   1   7   4      144.35      140.49      2.71 o
   2   7   4       23.88       21.44      1.20 o
   3   7   4      196.84      204.82      3.70 o
   4   7   4        4.67        2.99      1.25 o
   5   7   4      137.87      137.32      2.79 o
   6   7   4        3.29        4.63      1.56 o
   7   7   4       16.62       14.25      1.88 o
   0   8   4       73.55       65.16      1.60 o
   1   8   4        0.01        1.69      1.01 o
   2   8   4        2.87        2.75      1.12 o
   3   8   4       17.84       18.72      1.42 o
   4   8   4       77.65       80.67      1.96 o
   5   8   4       16.06       17.87      1.64 o
   6   8   4       67.16       67.84      2.21 o
   1   9   4      344.32      351.10      5.77 o
   2   9   4       20.61       18.87      1.41 o
   3   9   4      186.92      203.40      3.68 o
   4   9   4       23.92       22.98      1.57 o
   5   9   4       27.61       29.32      1.88 o
   6   9   4        4.00        2.31      1.69 o
   0  10   4      525.61      513.80      8.33 o
   1  10   4       38.67       38.35      1.64 o
   2  10   4      279.22      269.06      4.56 o
   3  10   4      190.47      190.71      3.43 o
   4  10   4       20.31       17.62      1.71 o
   5  10   4      131.88      129.86      2.83 o
   1  11   4      149.92      148.44      2.98 o
   2  11   4      223.27      207.02      3.72 o
   3  11   4       19.56       16.96      1.76 o
   4  11   4      257.67      243.15      4.34 o
   0  12   4       46.15       50.60      2.05 o
   1  12   4       95.41       90.87      2.46 o
   2  12   4       21.72       25.24      1.87 o
   1   0   5        1.66        3.60      0.64 o
   3   0   5       41.31       33.03      1.03 o
   5   0   5       70.17       58.90      1.53 o
   7   0   5       20.49       21.94      1.68 o
   1   1   5      628.20      764.01      9.56 o
   2   1   5      637.96      607.78      9.01 o
   3   1   5        9.54       10.93      0.87 o
   4   1   5      914.27      848.27     13.37 o
   5   1   5       42.76       39.58      1.41 o
   6   1   5      508.94      474.41      7.14 o
   7   1   5       20.72       23.19      1.67 o
   8   1   5      124.17      116.05      2.74 o
   1   2   5       96.74      107.81      2.13 o
   2   2   5     3304.27     3422.99     21.62 o
   3   2   5       24.60       29.73      1.08 o
   4   2   5       72.87       83.73      1.82 o
   5   2   5       47.25       43.65      1.44 o
   6   2   5      228.03      217.15      3.81 o
   7   2   5      150.71      150.55      2.93 o
   8   2   5      156.01      165.28      3.32 o
   1   3   5      319.18      315.32      5.19 o
   2   3   5      444.35      452.68      7.10 o
   3   3   5       22.79       23.36      1.10 o
   4   3   5      205.13      208.25      3.58 o
   5   3   5       24.44       23.03      1.33 o
   6   3   5        6.63        5.66      1.35 o
   7   3   5       92.66       95.77      2.33 o
   8   3   5       18.35       20.12      1.96 o
   0   4   5      336.58      358.97      5.27 o
   1   4   5       32.33       35.51      1.01 o
   2   4   5      284.26      287.45      4.65 o
   3   4   5       67.48       65.00      1.60 o
   4   4   5       74.07       75.49      1.73 o
   5   4   5       13.84       14.67      1.33 o
   6   4   5        5.66        5.85      1.37 o
   1   5   5     1082.84     1382.68     15.74 o
   2   5   5      618.67      592.16      9.19 o
   3   5   5      248.79      249.07      4.08 o
   4   5   5      433.58      403.37      6.39 o
   5   5   5        0.01        2.34      1.22 o
   6   5   5       34.04       27.05      1.71 o
   7   5   5       21.11       28.25      1.90 o
   0   6   5     5391.59     5357.14     33.45 o
   1   6   5       57.00       55.75      1.45 o
   2   6   5     2646.04     2620.73     24.41 o
   3   6   5       35.64       31.62      1.34 o
   4   6   5       58.86       60.52      1.62 o
   5   6   5        2.81        5.78      1.31 o
   6   6   5      214.52      232.12      3.94 o
   7   6   5       74.99       82.46      2.44 o
   1   7   5      158.74      149.21      2.79 o
   2   7   5      633.58      597.97      8.89 o
   3   7   5        7.44        6.83      1.19 o
   4   7   5     1155.73     1122.35     15.98 o
   5   7   5       39.05       43.59      1.84 o
   6   7   5      653.12      647.90      9.36 o
   0   8   5      850.22      831.57     12.61 o
   1   8   5        2.31        2.29      1.14 o
   2   8   5      424.48      404.76      6.80 o
   3   8   5       11.77       13.88      1.37 o
   4   8   5       15.56       14.25      1.51 o
   5   8   5       15.36       16.07      1.60 o
   6   8   5       27.01       27.78      1.99 o
   1   9   5        3.67        3.06      1.23 o
   2   9   5        2.49        2.67      1.25 o
   3   9   5       69.77       71.06      2.01 o
   5   9   5      107.27      104.11      2.53 o
   0  10   5      234.12      231.97      4.09 o
   1  10   5       10.41        9.65      1.41 o
   2  10   5       74.42       73.00      2.04 o
   3  10   5       69.03       72.83      2.12 o
   4  10   5        4.38        4.65      1.61 o
   5  10   5      177.03      180.96      3.47 o
   1  11   5      500.35      501.04      8.01 o
   2  11   5       30.56       32.69      1.85 o
   3  11   5      147.14      152.14      3.06 o
   4  11   5       76.31       80.31      2.49 o
   0  12   5      709.99      720.38     10.67 o
   2  12   5      431.61      448.67      7.07 o
   0   0   6     2883.52     2937.79     18.31 o
   2   0   6     2585.40     2568.90     19.14 o
   4   0   6      595.22      599.77      9.73 o
   6   0   6       40.34       35.36      1.65 o
   8   0   6       54.66       59.98      2.31 o
   1   1   6      278.11      330.17      5.24 o
   2   1   6      141.42      139.10      2.48 o
   3   1   6        8.22        5.92      0.93 o
   4   1   6      236.89      238.74      4.08 o
   5   1   6       51.18       47.75      1.51 o
   6   1   6      169.61      167.72      3.22 o
   7   1   6        6.11        5.92      1.52 o
   8   1   6       59.58       62.20      2.32 o
   0   2   6     1733.75     1798.30     15.17 o
   1   2   6       21.12       23.84      0.87 o
   2   2   6      858.80      828.82     11.44 o
   3   2   6       20.10       20.95      1.09 o
   4   2   6      104.25      104.88      2.14 o
   5   2   6        0.29        1.40      1.08 o
   6   2   6        1.15        3.64      1.27 o
   7   2   6        2.00        6.38      1.51 o
   8   2   6        7.87       12.11      1.79 o
   1   3   6     1294.48     1379.58     14.39 o
   2   3   6     1325.24     1228.60     14.63 o
   3   3   6      140.51      150.80      2.81 o
   4   3   6     1235.24     1162.30     16.94 o
   5   3   6       12.77       12.23      1.29 o
   6   3   6      305.10      292.19      4.76 o
   7   3   6       64.78       64.60      2.16 o
   0   4   6        2.22        6.44      0.94 o
   1   4   6      418.12      397.40      5.94 o
   2   4   6        6.38        7.73      0.98 o
   3   4   6     1167.54     1113.38     15.91 o
   4   4   6        1.16        1.26      1.05 o
   5   4   6      609.93      581.18      8.62 o
   6   4   6        8.43        6.22      1.47 o
   7   4   6       45.15       47.75      1.99 o
   1   5   6      187.20      179.82      3.14 o
   2   5   6      931.81      878.33     13.49 o
   3   5   6       21.48       23.08      1.29 o
   4   5   6     1141.79     1103.78     17.82 o
   5   5   6       17.71       19.11      1.43 o
   6   5   6      381.36      371.50      6.13 o
   7   5   6       45.62       54.42      2.13 o
   0   6   6      987.60     1034.92     15.34 o
   1   6   6        8.16       10.83      1.08 o
   2   6   6      574.38      588.63      9.06 o
   3   6   6       15.44       16.80      1.22 o
   4   6   6      101.34      105.53      2.25 o
   5   6   6        0.40        1.42      1.35 o
   6   6   6        1.98        2.67      1.55 o
   7   6   6        4.54        4.73      1.80 o
   1   7   6      427.20      396.81      6.06 o
   2   7   6        2.67        3.23      1.08 o
   3   7   6       20.45       21.80      1.40 o
   4   7   6       26.13       24.78      1.58 o
   5   7   6       49.81       53.83      1.90 o
   6   7   6       44.86       49.27      2.09 o
   0   8   6      607.30      605.14      9.29 o
   1   8   6       33.22       29.53      1.38 o
   2   8   6      517.77      520.94      7.94 o
   3   8   6      231.42      225.06      4.02 o
   4   8   6      283.28      293.21      4.93 o
   5   8   6      188.93      178.70      3.19 o
   6   8   6       39.19       42.48      2.07 o
   1   9   6      327.47      320.17      5.26 o
   2   9   6       41.15       39.28      1.66 o
   3   9   6      169.52      178.96      3.19 o
   4   9   6       82.60       76.79      2.26 o
   5   9   6       19.15       19.42      1.80 o
   0  10   6      202.20      220.17      3.83 o
   1  10   6       12.51       11.75      1.46 o
   2  10   6       93.58      102.09      2.31 o
   3  10   6       66.25       64.44      2.07 o
   4  10   6        0.84        2.00      1.57 o
   1  11   6      100.82      102.39      2.41 o
   2  11   6      220.62      212.95      4.06 o
   3  11   6       13.52       14.78      1.68 o
   0  12   6       14.45       13.48      1.75 o
   1  12   6       28.10       26.01      1.85 o
   1   0   7        4.69        3.15      0.71 o
   3   0   7       36.80       35.18      1.18 o
   5   0   7       69.91       67.67      1.63 o
   7   0   7       17.60       17.08      1.64 o
   1   1   7      282.31      303.50      4.85 o
   2   1   7      318.84      260.94      4.46 o
   3   1   7       86.53       85.10      1.83 o
   4   1   7      448.97      403.77      6.19 o
   5   1   7       22.72       22.51      1.32 o
   6   1   7      219.89      207.68      3.72 o
   7   1   7        7.17        7.52      1.67 o
   0   2   7      897.10      961.79     12.02 o
   1   2   7      103.22      108.41      2.07 o
   2   2   7      347.40      333.02      5.33 o
   3   2   7      490.07      475.58      7.37 o
   4   2   7       22.65       25.93      1.21 o
   5   2   7      408.40      386.39      6.25 o
   6   2   7        8.59        8.30      1.43 o
   7   2   7      160.37      163.62      3.18 o
   1   3   7     1965.15     2075.78     18.83 o
   2   3   7       57.80       53.86      1.46 o
   3   3   7      575.95      605.63      9.78 o
   4   3   7      135.56      135.58      2.55 o
   5   3   7       21.83       20.80      1.36 o
   6   3   7       96.94       93.07      2.11 o
   7   3   7       20.09       22.65      1.80 o
   0   4   7     1632.03     1565.14     17.29 o
   1   4   7       21.95       23.19      1.05 o
   2   4   7     1036.49     1020.46     14.60 o
   3   4   7       79.87       81.74      1.80 o
   4   4   7      188.26      185.26      3.25 o
   5   4   7       55.70       53.62      1.75 o
   7   4   7       16.81       20.89      1.73 o
   1   5   7        0.12        2.30      0.93 o
   2   5   7       35.01       40.43      1.35 o
   3   5   7        0.56        1.37      1.05 o
   4   5   7       85.25       90.21      1.89 o
   5   5   7        0.29        2.02      1.21 o
   6   5   7       75.28       74.71      2.23 o
   7   5   7        3.91        3.60      1.66 o
   0   6   7      289.43      262.26      4.51 o
   1   6   7       13.00       13.37      1.16 o
   2   6   7      152.99      146.36      2.72 o
   3   6   7       28.98       39.43      1.50 o
   4   6   7        7.65        7.30      1.24 o
   6   6   7        8.04       10.68      1.62 o
   1   7   7      871.74      873.45     12.92 o
   2   7   7       72.11       68.87      1.70 o
   3   7   7      238.61      248.92      4.08 o
   4   7   7      131.96      128.28      2.48 o
   6   7   7       67.59       75.92      2.25 o
   0   8   7       71.44       69.98      1.66 o
   1   8   7      104.41      102.64      2.21 o
   2   8   7       39.66       37.33      1.58 o
   3   8   7      510.34      497.49      7.98 o
   4   8   7        6.64        8.59      1.46 o
   5   8   7      418.67      413.61      6.47 o
   1   9   7      260.91      262.90      4.51 o
   2   9   7      183.79      178.57      3.27 o
   3   9   7       57.98       56.86      1.95 o
   4   9   7      311.66      304.02      5.20 o
   0  10   7      363.18      368.82      6.11 o
   1  10   7        0.01        1.91      1.07 o
   2  10   7      200.42      198.28      3.64 o
   4  10   7       22.42       21.07      1.92 o
   1  11   7        1.41        1.72      1.49 o
   2  11   7        4.70        5.14      1.60 o
   0  12   7      150.39      156.71      3.23 o
   0   0   8      546.07      586.22      8.18 o
   2   0   8      130.56      137.28      2.49 o
   4   0   8        0.14        0.12      1.86 o
   6   0   8       42.46       41.58      1.79 o
   1   1   8     2658.00     2699.74     21.68 o
   2   1   8        0.05        3.09      0.87 o
   3   1   8      580.55      601.48      9.75 o
   4   1   8        0.01        1.99      1.01 o
   6   1   8        0.06        4.27      1.31 o
   7   1   8       82.74       91.06      2.47 o
   0   2   8      266.39      229.56      3.91 o
   1   2   8       73.67       73.51      1.53 o
   2   2   8      166.37      154.73      2.79 o
   3   2   8      398.22      397.20      6.34 o
   4   2   8       20.60       14.71      2.06 o
   5   2   8      345.63      325.17      5.20 o
   6   2   8        8.38        9.61      1.42 o
   7   2   8      119.21      115.35      2.56 o
   1   3   8       63.42       47.51      1.23 o
   2   3   8        0.03        0.82      0.99 o
   3   3   8       24.89       20.89      1.18 o
   4   3   8       27.79       29.00      1.39 o
   5   3   8        3.43        3.41      1.18 o
   6   3   8       66.69       70.31      2.00 o
   0   4   8       20.66       20.35      1.08 o
   1   4   8       14.31       13.35      1.04 o
   2   4   8       28.04       25.10      1.19 o
   3   4   8      133.79      120.96      2.40 o
   4   4   8        3.54        2.08      1.15 o
   5   4   8      178.07      173.56      3.14 o
   6   4   8        0.14        1.49      1.34 o
   7   4   8      124.54      129.41      2.71 o
   1   5   8      142.85      164.01      2.98 o
   2   5   8       15.12       14.20      1.18 o
   3   5   8       43.10       44.31      1.45 o
   4   5   8       70.45       69.48      1.82 o
   5   5   8        6.35        6.17      1.33 o
   6   5   8       79.43       76.09      2.25 o
   0   6   8      100.66      117.49      2.37 o
   1   6   8       65.64       58.98      1.53 o
   2   6   8       54.24       59.44      1.58 o
   3   6   8      306.91      289.98      4.74 o
   4   6   8        1.81        2.79      1.23 o
   5   6   8      265.69      252.06      4.42 o
   6   6   8        8.47       10.36      1.66 o
   1   7   8     1433.53     1443.18     20.38 o
   2   7   8       27.09       27.91      1.47 o
   3   7   8      332.70      332.37      5.80 o
   4   7   8       35.36       34.01      1.74 o
   6   7   8       13.26       13.66      1.69 o
   0   8   8      247.85      277.27      4.30 o
   2   8   8      117.01      123.22      2.49 o
   3   8   8        2.59        3.38      1.31 o
   4   8   8        1.05        2.28      1.41 o
   5   8   8        2.50        3.87      1.56 o
   1   9   8      597.86      617.27      9.58 o
   2   9   8       26.47       28.39      1.62 o
   3   9   8      161.64      174.08      3.15 o
   4   9   8       35.99       37.94      1.96 o
   0  10   8      390.67      397.20      6.34 o
   1  10   8       11.59       12.39      1.56 o
   2  10   8      237.06      239.20      4.39 o
   3  10   8       67.14       69.32      2.32 o
   4  10   8       34.67       31.18      2.00 o
   1  11   8        4.68        6.53      1.57 o
   2  11   8        4.81        4.52      1.61 o
   1   0   9      272.08      254.59      4.34 o
   3   0   9     1166.19     1109.07     16.54 o
   5   0   9      827.22      793.34     11.75 o
   7   0   9      242.04      248.60      4.39 o
   1   1   9      243.32      240.00      4.00 o
   2   1   9      146.39      131.63      2.46 o
   3   1   9      278.13      283.09      4.51 o
   4   1   9      203.34      191.54      3.30 o
   5   1   9      138.09      132.36      2.74 o
   6   1   9       76.21       77.05      2.09 o
   7   1   9       23.07       22.74      1.90 o
   0   2   9      109.43      104.01      2.13 o
   1   2   9      214.69      182.09      3.22 o
   2   2   9        0.23        1.62      1.04 o
   3   2   9      698.56      605.63      9.05 o
   4   2   9       43.62       43.39      1.51 o
   5   2   9      357.25      312.39      5.27 o
   6   2   9       46.41       41.13      1.78 o
   7   2   9       25.07       24.78      1.88 o
   1   3   9      571.31      516.19      8.04 o
   2   3   9       94.94       83.55      1.82 o
   3   3   9      264.64      254.91      4.44 o
   4   3   9       90.06       83.36      1.81 o
   5   3   9       22.54       23.70      1.55 o
   6   3   9        6.74        6.52      1.42 o
   7   3   9        9.37        8.53      1.74 o
   0   4   9       13.00       13.01      1.07 o
   1   4   9        0.11        0.80      1.14 o
   3   4   9        1.64        4.31      1.07 o
   4   4   9        0.80        2.25      1.16 o
   5   4   9        4.09        5.50      1.30 o
   7   4   9        4.69        5.83      1.73 o
   1   5   9     1341.28     1352.77     18.78 o
   2   5   9       30.67       30.99      1.33 o
   3   5   9      528.00      515.83      8.12 o
   4   5   9        6.53        7.25      1.28 o
   5   5   9       65.00       60.67      2.01 o
   6   5   9       14.12       10.95      1.64 o
   0   6   9      167.27      202.98      3.68 o
   1   6   9      266.25      261.94      4.41 o
   2   6   9      151.29      175.58      3.16 o
   3   6   9      918.34      920.04     14.47 o
   4   6   9      125.10      121.84      2.41 o
   5   6   9      518.40      508.63      7.62 o
   6   6   9       21.00       22.65      1.80 o
   1   7   9       27.72       30.55      1.46 o
   2   7   9      169.83      173.82      3.14 o
   4   7   9      253.77      253.01      4.42 o
   5   7   9        7.24        6.27      1.59 o
   0   8   9        2.04        0.60      1.39 o
   1   8   9       43.27       41.61      1.67 o
   2   8   9        0.00        1.69      1.34 o
   3   8   9      221.88      210.41      3.75 o
   4   8   9        4.58        3.83      1.56 o
   5   8   9      180.27      171.73      3.39 o
   1   9   9       23.80       27.55      1.67 o
   2   9   9       19.29       17.30      1.57 o
   3   9   9        6.76        7.57      1.53 o
   4   9   9       23.10       22.36      1.79 o
   0  10   9      394.53      422.95      6.54 o
   1  10   9       85.30       84.58      2.32 o
   2  10   9      159.49      159.46      3.09 o
   3  10   9      415.41      411.59      6.45 o
   1  11   9      433.97      436.01      7.18 o
   0   0  10     6691.48     6537.13     36.95 o
   2   0  10     2510.76     2506.34     24.57 o
   4   0  10       37.45       38.80      1.61 o
   6   0  10      340.15      328.40      5.76 o
   1   1  10     1293.56     1238.16     16.78 o
   2   1  10      609.49      559.59      8.46 o
   3   1  10      189.74      184.59      3.24 o
   4   1  10      789.27      721.71     10.68 o
   5   1  10       20.40       21.16      1.51 o
   6   1  10      288.17      265.32      4.53 o
   7   1  10       72.25       79.69      2.48 o
   0   2  10      158.55      146.44      2.77 o
   1   2  10        8.41        7.92      1.03 o
   2   2  10       55.18       52.92      1.45 o
   3   2  10       46.83       42.93      1.43 o
   5   2  10       50.11       48.78      1.80 o
   6   2  10       10.55        8.39      1.57 o
   7   2  10       14.68       19.72      1.76 o
   1   3  10      202.99      182.92      3.31 o
   2   3  10      200.56      168.54      3.02 o
   3   3  10      121.15      119.65      2.39 o
   4   3  10      124.53      105.74      2.25 o
   5   3  10       21.36       17.33      1.57 o
   0   4  10      345.56      250.17      4.40 o
   1   4  10        0.22        0.10      1.80 o
   2   4  10      254.62      214.08      3.78 o
   3   4  10       42.27       45.37      1.47 o
   4   4  10       23.12       24.78      1.48 o
   5   4  10      218.19      216.50      3.80 o
   6   4  10        4.39        4.48      1.51 o
   1   5  10      202.54      237.24      3.98 o
   2   5  10       58.26       47.68      1.51 o
   3   5  10       93.41       99.90      2.18 o
   4   5  10      202.06      183.38      3.50 o
   5   5  10       12.49       12.72      1.56 o
   6   5  10      216.13      206.39      4.00 o
   0   6  10      445.77      419.69      6.92 o
   1   6  10        9.57        9.28      1.25 o
   2   6  10      258.05      249.76      4.30 o
   3   6  10       33.57       34.01      1.62 o
   4   6  10       24.98       23.22      1.63 o
   5   6  10       12.98       13.15      1.66 o
   6   6  10        4.29        4.15      1.70 o
   1   7  10      386.02      394.95      6.44 o
   2   7  10       72.31       82.33      2.04 o
   3   7  10       34.96       34.95      1.64 o
   4   7  10       72.57       79.42      2.12 o
   5   7  10       23.80       21.44      1.84 o
   0   8  10      982.64     1119.69     16.62 o
   1   8  10       21.24       23.12      1.56 o
   2   8  10      400.81      421.61      6.81 o
   3   8  10       79.62       86.48      2.22 o
   4   8  10        1.26        4.15      1.46 o
   1   9  10      886.80      899.84     13.71 o
   2   9  10       23.96       25.07      1.74 o
   3   9  10      199.15      205.82      3.71 o
   4   9  10       37.63       38.68      2.10 o
   0  10  10       24.13       23.51      1.73 o
   1  10  10       11.11        9.81      1.64 o
   2  10  10       25.40       26.18      1.86 o
   1   0  11       47.31       46.45      1.35 o
   3   0  11      139.71      132.14      2.74 o
   5   0  11       64.08       55.67      1.93 o
   1   1  11     1187.56     1170.45     17.33 o
   2   1  11      389.40      294.84      5.36 o
   3   1  11      145.46      153.74      2.71 o
   4   1  11      558.86      530.37      8.01 o
   5   1  11       28.21       27.62      1.67 o
   6   1  11      244.06      232.28      4.24 o
   0   2  11      350.77      352.97      5.41 o
   1   2  11      259.59      232.58      3.94 o
   2   2  11      343.93      350.36      5.65 o
   3   2  11     1030.14      951.34     14.10 o
   4   2  11      137.74      138.37      2.80 o
   5   2  11      637.21      598.31      9.23 o
   6   2  11       14.40       15.32      1.67 o
   1   3  11      808.40      748.92     11.96 o
   2   3  11      121.39      107.94      2.21 o
   3   3  11      286.54      284.60      4.69 o
   4   3  11      110.90       99.90      2.18 o
   5   3  11        5.41        8.65      1.46 o
   6   3  11       10.24        8.42      1.56 o
   0   4  11      906.30      906.23     13.16 o
   1   4  11       20.27       17.94      1.24 o
   2   4  11      498.80      477.01      7.68 o
   3   4  11       97.01       91.16      2.47 o
   4   4  11       62.02       60.52      1.85 o
   5   4  11       64.96       62.07      2.04 o
   6   4  11        4.44        6.12      1.62 o
   1   5  11       14.93        7.21      1.16 o
   2   5  11      120.94      122.72      2.42 o
   3   5  11        0.61        1.85      1.22 o
   4   5  11       94.33       93.64      2.31 o
   6   5  11        3.65        2.25      1.67 o
   0   6  11      249.19      248.60      4.39 o
   1   6  11        7.44       10.03      1.28 o
   2   6  11      195.69      202.98      3.68 o
   3   6  11       11.18       13.08      1.51 o
   4   6  11       87.60       96.16      2.34 o
   5   6  11        0.03        2.40      1.48 o
   1   7  11      124.33      113.86      2.40 o
   2   7  11      239.45      234.19      3.95 o
   3   7  11       93.84       96.16      2.34 o
   4   7  11      396.62      402.77      6.78 o
   5   7  11       34.25       39.30      1.99 o
   0   8  11       11.30       11.61      1.49 o
   1   8  11        6.61        5.24      1.42 o
   2   8  11       11.16       12.89      1.59 o
   3   8  11       43.81       37.46      1.95 o
   4   8  11        7.89        5.97      1.65 o
   1   9  11       75.15       88.80      2.34 o
   2   9  11       74.09       72.95      2.21 o
   3   9  11        0.13        2.37      1.47 o
   0  10  11       38.22       38.93      1.98 o
   1  10  11       39.87       43.09      1.96 o
   0   0  12      836.37      857.26     12.80 o
   2   0  12      417.91      404.24      6.39 o
   4   0  12       30.90       28.25      1.58 o
   6   0  12       11.28       11.75      1.70 o
   1   1  12       65.14       68.49      1.64 o
   2   1  12       25.03       22.30      1.35 o
   3   1  12       20.20       20.75      1.36 o
   4   1  12       24.92       24.38      1.57 o
   6   1  12        3.70        7.41      1.57 o
   0   2  12      955.05      918.83     13.25 o
   1   2  12        7.52        6.60      1.14 o
   2   2  12      611.80      601.09      9.11 o
   3   2  12       35.50       34.95      1.53 o
   4   2  12      131.65      129.18      2.60 o
   5   2  12       30.60       31.73      1.79 o
   6   2  12        0.57        2.03      1.56 o
   1   3  12       30.24       34.36      1.40 o
   2   3  12      321.24      308.30      5.23 o
   3   3  12       20.40       18.76      1.46 o
   4   3  12      547.79      533.58      7.80 o
   5   3  12        6.71        7.57      1.53 o
   6   3  12      306.79      298.16      5.15 o
   0   4  12       74.50       82.82      1.99 o
   1   4  12        3.49        2.89      1.17 o
   2   4  12       45.59       47.58      1.64 o
   3   4  12       31.33       31.51      1.56 o
   4   4  12       12.16       15.95      1.51 o
   5   4  12       53.11       53.47      2.03 o
   1   5  12        4.80        4.52      1.24 o
   2   5  12      101.25       95.24      2.13 o
   3   5  12        0.04        3.34      1.27 o
   4   5  12      186.77      181.23      3.48 o
   5   5  12        3.08        3.60      1.55 o
   0   6  12      157.36      154.73      2.97 o
   1   6  12       12.56       11.84      1.39 o
   2   6  12      110.98      113.37      2.39 o
   3   6  12       62.57       57.31      1.96 o
   4   6  12       27.69       31.96      1.80 o
   5   6  12       44.36       39.80      2.01 o
   1   7  12        4.85        6.17      1.37 o
   2   7  12       62.79       58.83      1.98 o
   4   7  12       86.07       80.13      2.49 o
   0   8  12      742.66      781.63     11.67 o
   1   8  12        7.11        7.74      1.50 o
   2   8  12      419.54      427.34      6.98 o
   3   8  12       36.10       37.21      1.94 o
   1   9  12      183.78      193.11      3.59 o
   2   9  12       45.27       47.45      2.05 o
   1   0  13       43.41       43.30      1.57 o
   3   0  13      261.88      266.78      4.54 o
   5   0  13      280.83      260.33      4.81 o
   1   1  13      433.32      434.18      6.96 o
   2   1  13       27.48       25.60      1.43 o
   3   1  13       94.13       95.38      2.13 o
   4   1  13       72.32       69.15      1.98 o
   5   1  13        2.27        1.62      1.47 o
   0   2  13      388.33      405.16      6.40 o
   1   2  13        2.96        2.62      1.34 o
   2   2  13      165.77      168.36      3.04 o
   3   2  13        4.90        5.00      1.34 o
   4   2  13        6.13        4.48      1.43 o
   1   3  13      159.35      185.67      3.38 o
   2   3  13        7.33        8.61      1.34 o
   3   3  13       29.43       33.78      1.62 o
   4   3  13       25.05       28.57      1.81 o
   5   3  13        1.91        1.85      1.57 o
   0   4  13      634.42      637.83      9.53 o
   1   4  13        6.61        6.48      1.38 o
   2   4  13      352.90      364.90      5.85 o
   3   4  13       26.61       28.36      1.59 o
   4   4  13       31.30       29.86      1.85 o
   5   4  13       17.88       15.56      1.72 o
   1   5  13      507.43      472.98      7.78 o
   3   5  13      127.74      129.63      2.49 o
   4   5  13        2.73        2.25      1.55 o
   0   6  13      309.23      308.54      4.89 o
   1   6  13        0.04        1.89      1.34 o
   2   6  13      164.73      160.79      3.10 o
   3   6  13        4.08        1.17      1.48 o
   4   6  13        8.79       11.08      1.59 o
   1   7  13       89.89       95.77      2.33 o
   2   7  13       11.04        8.81      1.59 o
   3   7  13       19.13       18.25      1.78 o
   1   8  13       10.69        9.63      1.65 o
   0   0  14       55.67       57.01      1.65 o
   2   0  14      125.84      119.87      2.46 o
   4   0  14      152.14      158.96      3.01 o
   1   1  14      223.14      221.94      3.85 o
   2   1  14       34.91       34.59      1.60 o
   3   1  14      179.39      187.30      3.40 o
   4   1  14       76.46       77.40      2.19 o
   5   1  14       61.47       66.21      2.18 o
   0   2  14       59.89       60.52      1.85 o
   1   2  14       37.86       37.12      1.60 o
   2   2  14       33.65       33.66      1.64 o
   3   2  14      180.73      183.38      3.36 o
   4   2  14        5.94        6.34      1.53 o
   5   2  14      136.75      140.25      2.94 o
   1   3  14      124.90      127.54      2.47 o
   2   3  14       37.66       36.33      1.71 o
   3   3  14       18.99       19.63      1.58 o
   4   3  14       21.82       18.59      1.71 o
   5   3  14        3.13        4.69      1.59 o
   0   4  14      310.55      349.24      5.57 o
   1   4  14      191.35      184.18      3.32 o
   2   4  14      167.84      184.37      3.43 o
   3   4  14      751.87      719.05     10.66 o
   4   4  14       28.79       28.78      1.81 o
   1   5  14      121.74      114.86      2.41 o
   2   5  14      294.37      289.21      4.83 o
   3   5  14       32.88       33.32      1.84 o
   4   5  14      411.18      396.41      6.33 o
   0   6  14      110.84      105.74      2.45 o
   1   6  14       13.33       12.77      1.56 o
   2   6  14       80.70       82.77      2.17 o
   3   6  14       72.34       79.42      2.30 o
   1   7  14      102.42      111.18      2.51 o
   2   7  14       12.52       12.91      1.66 o
   0   8  14      131.40      137.21      2.79 o
   1   8  14        0.51        3.20      1.46 o
   1   0  15       11.94       10.28      1.40 o
   3   0  15       53.54       51.60      2.00 o
   1   1  15       41.94       47.38      1.75 o
   2   1  15        9.48       10.54      1.45 o
   3   1  15        0.56        1.96      1.36 o
   4   1  15       33.53       32.47      1.87 o
   0   2  15      433.27      482.54      7.20 o
   1   2  15        8.51        7.53      1.43 o
   2   2  15      148.07      164.59      3.06 o
   3   2  15       89.99       88.34      2.24 o
   4   2  15        1.86        3.34      1.53 o
   1   3  15     1087.06     1128.81     16.22 o
   2   3  15       74.73       74.32      2.18 o
   3   3  15      306.77      322.31      4.99 o
   4   3  15       66.05       63.49      2.22 o
   0   4  15        5.18       11.55      1.49 o
   1   4  15        2.79        3.18      1.40 o
   3   4  15       18.62       17.83      1.76 o
   1   5  15      253.64      274.20      4.61 o
   2   5  15      192.38      199.96      3.65 o
   3   5  15       64.71       66.86      2.27 o
   0   6  15      697.86      741.06     10.82 o
   1   6  15        3.41        2.27      1.55 o
   2   6  15      329.17      356.07      5.74 o
   1   7  15      161.59      153.57      3.03 o
   0   0  16       36.23       38.93      1.86 o
   2   0  16       56.40       59.55      2.04 o
   1   1  16       34.34       29.35      1.72 o
   3   1  16       39.61       42.54      1.94 o
   0   2  16      208.65      208.39      3.73 o
   1   2  16        0.09        1.33      1.40 o
   2   2  16      114.01      116.93      2.58 o
   1   3  16      329.29      369.13      6.03 o
   2   3  16      120.74      123.38      2.65 o
   3   3  16       60.64       70.81      2.34 o
   0   4  16        3.46        3.87      1.52 o
   1   4  16      123.02      127.54      2.69 o
   2   4  16        3.69        4.07      1.59 o
   1   5  16      286.17      313.70      5.28 o
   2   5  16       65.68       66.00      2.26 o
   1   0  17        8.55        6.13      1.62 o
   1   1  17        0.43        2.79      1.49 o
   2   1  17      123.43      125.93      2.68 o
   0   2  17      219.06      238.22      4.14 o
   1   2  17        4.90        4.64      1.63 o
   2   2  17      123.12      131.02      2.73 o
   1   3  17       30.97       36.09      1.91 o
   0   4  17      212.29      221.50      3.84 o
 
